# Supplementary material for: Quantitative Shotgun Proteomic Analysis of Bacteria after Overexpression of Recombinant Spider Miniature Spidroin, MaSp1
Source: Int J Mol Sci. 2024 Mar 21;25(6):3556. doi: 10.3390/ijms25063556 (PMC10971172; doi:10.3390/ijms25063556)
Supplement: Supplementary file 1 [file ijms-25-03556-s001.zip]

Archive with 4 entries (4 files):
- Supplementary Table 1.docx
- Supplementary Table 1.pdf
- Supplementary Table 2.docx
- Supplementary Table 2.pdf
